# Supplementary material for: P2X7 antagonism using Brilliant Blue G reduces body weight loss and prolongs survival in female SOD1G93A amyotrophic lateral sclerosis mice
Source: PeerJ. 2017 Mar 1;5:e3064. doi: 10.7717/peerj.3064 (PMC5335685; doi:10.7717/peerj.3064)
Supplement: Data S1 [file peerj-05-3064-s001.xlsx]

## Sheet: Figure 1
Panel A - Body Weight
Age (d)	Saline																							BBG
59	100	100	100	100	100	100	100	100	100	100	100	100	100	100	100	100	100	100	100	100	100			100	100	100	100	100	100	100	100	100	100	100	100	100	100	100	100	100	100	100	100	100
61	99.4438	97.8978	100.154	99.0798	100	99.2405	100.231	100.938	100.451	100.794	102.288	101.404	98.8879	99.9401	100.439	98.8431	97.8664	98.9813	100.087	99.1238	100.571			98.2582	99.4934	100.023	98.2648	101.116	101.196	99.0588	98.774	100.31	100.995	100.242	99.302	100.859	99.7492	99.7748	99.6867	100.179	100.505	99.2135	99.7993	99.6085
63	96.9522	96.7471	100.242	100.789	100.203	100.253	100.508	101.076	99.678	99.0232	101.395	98.4809	97.5053	99.3409	99.3854	96.7447	98.7647	98.8681	97.3646	98.4813	99.5558			97.1606	99.7829	101.157	101.07	101.302	103.353	101.224	101.133	100.873	99.6304	104.434	96.066	99.5418	99.0248	103.998	102.882	101.076	101.932	98.888	101.061	101.286
66	98.0645	96.0389	98.9224	99.1674	101.317	99.2405	100.739	96.8643	99.3775	97.2528	99.2746	96.4173	99.2486	103.415	97.2198	98.3589	98.2594	100.113	99.2181	100.701	99.1117			97.7332	98.6248	101.111	98.0271	100.093	99.7421	98.2588	100.763	99.8029	100.37	101.478	96.9543	99.37	97.4645	103.378	102.193	100.478	101.575	99.9729	102.724	102.461
68	97.5751	98.3403	99.5382	98.028	101.317	98.0437	100.462	97.0474	99.5063	97.7412	98.5491	96.9905	100.811	100.24	98.6245	98.8431	98.1471	101.698	98.1176	98.1308	98.4137			97.9719	98.5284	100.204	96.078	98.4186	98.4291	96.5177	99.3754	98.2258	100.199	95.1895	98.0964	101.661	97.966	105.068	101.002	99.7609	97.7117	98.0743	98.8816	99.7204
70	98.7764	97.6765	99.934	95.7055	101.216	96.5708	100.554	96.3149	99.2917	98.8401	96.596	94.6403	99.0081	98.6219	97.9222	97.2289	96.0135	98.0758	97.4805	98.3645	99.4924			98.0196	98.0458	99.9773	94.2715	99.3953	100.117	97.0824	100.023	98.4511	99.8578	96.4257	99.4924	99.4273	98.0775	103.998	99.5614	101.076	96.3447	96.9894	97.2756	99.0492
73	96.4627	96.3487	100.33	95.6179	100.557	97.9517	101.247	98.146	98.9912	101.038	99.8326	97.9077	97.1446	97.2439	98.2148	98.3589	95.9573	99.8302	98.1755	97.9556	97.9061			97.8764	99.1556	98.3897	94.5567	99.3953	98.8511	95.9529	98.5427	101.549	100.54	102.016	97.2716	99.8282	98.9133	103.435	100.627	102.212	98.425	96.9352	99.2831	100.951
75	97.2191	96.6143	101.341	96.4505	98.5816	96.4787	100.831	95.7656	98.4331	100.305	97.9911	98.3663	97.6856	101.318	98.8586	101.587	98.2594	98.2456	98.0017	97.3131	96.066			98.4013	102.002	97.936	96.6009	100.186	98.8042	96.2824	100.116	101.324	100.37	99.8119	97.9061	98.5682	99.2477	103.378	101.817	100.418	95.5721	96.2842	99.0536	101.678
77	98.376	96.6143	99.3622	97.4146	100.051	95.9263	100.97	94.3465	98.519	99.8779	97.433	97.1052	96.9642	98.0827	99.9707	97.1751	95.0028	101.019	98.4072	97.8972	98.3503			96.8265	100.314	98.7072	96.5534	102.419	100.305	96.7059	101.504	100.366	99.1186	99.4894	96.9543	100.344	101.421	103.772	98.9975	100.359	95.156	96.013	96.3005	101.174
80	98.109	94.844	98.9224	97.6775	99.5947	97.1231	100.693	94.3923	96.115	100.794	99.8884	96.5893	96.303	98.1426	100.732	97.498	95.3958	100.453	98.4072	96.6706	98.8579			97.1129	99.3004	99.2515	96.3157	100.279	100.07	96.1882	101.781	99.5776	100.938	97.9844	96.9543	101.546	101.31	104.504	100.063	100.359	99.6731	97.9116	99.3978	103.412
82	98.2425	96.4815	98.4825	98.5977	100.253	98.1358	100.185	95.1705	96.3297	100.977	98.4933	97.3918	98.8879	98.5021	98.5075	95.3457	96.7434	101.471	101.361	97.9556	99.4924			98.3059	100.507	100.295	95.3649	101.442	99.0856	96.5177	99.5605	100.535	99.4029	100.994	98.7944	102.119	101.142	103.772	102.945	101.195	99.4354	98.9965	100.43	101.734
84	98.376	96.6586	97.9107	95.8808	99.8987	96.3406	101.94	94.5296	96.8019	101.465	99.2188	95.5575	96.6035	99.4608	97.9222	96.0452	95.452	98.4154	97.7121	96.6121	101.079			97.5423	100.893	100.159	95.7452	101.581	97.585	93.3177	101.411	100.479	100.028	102.177	99.302	102.635	102.368	102.252	98.4336	99.6414	98.1872	96.3385	98.8816	102.181
87	98.2425	95.8619	100.066	95.1359	102.837	98.504	102.309	93.7972	97.4458	100.305	98.2701	98.3663	98.2266	97.7831	99.6781	95.5609	95.0589	100	100.261	97.7804	99.8731			97.4469	102.774	99.0701	93.3207	104.372	98.0539	97.4118	98.9128	101.324	101.848	102.231	100.825	104.582	98.579	100.338	98.0576	100.359	100.802	99.5932	99.3978	103.244
89	99.2659	95.6849	99.5821	96.8011	102.989	98.2279	102.494	94.3923	97.7892	100.183	98.7723	99.4554	97.9862	98.1426	97.3954	97.2289	95.6204	98.6984	99.3339	99.7079	103.046			100.024	102.678	98.0721	96.5534	101.349	98.7573	94.1176	99.7918	100.986	102.303	101.317	105.584	102.921	98.6347	103.04	101.191	100.777	101.456	97.5861	99.6272	105.034
91	100.2	96.4373	100.77	95.9685	104.255	99.0104	102.171	96.1776	98.3902	96.4591	101.06	97.2198	97.9261	97.7232	98.8586	95.7762	96.575	100.283	100.145	98.7734	102.411			100.835	102.919	99.5237	97.932	101.07	99.5076	95.3412	101.319	102.056	103.497	103.306	104.505	103.093	104.43	104.279	100.627	101.434	100.743	98.6168	101.061	106.04
94	100.156	95.6849	100.77	97.1516	104.002	99.5167	103.187	95.8572	98.1326	100.488	99.1629	98.0797	98.948	99.8802	100.966	97.7132	97.361	99.1511	100.724	100.292	102.982			98.7354	105.284	98.3897	97.1714	101.163	99.0387	96.3294	100.671	101.718	101.336	107.391	104.949	105.441	104.207	103.604	99.6241	101.136	102.169	97.2606	100.832	106.432
96	102.069	95.9504	102.353	95.7055	103.597	99.4707	102.818	96.1776	99.0341	99.1453	100.614	101.519	98.7677	100	99.2684	95.0767	97.0242	100.792	101.477	102.044	102.855			101.265	105.38	99.4783	96.5534	102.651	99.7421	96	102.984	100.085	103.838	104.488	104.251	103.265	103.873	103.322	100.94	101.614	103.774	98.237	103.183	106.096
98	103.048	98.3403	99.0983	97.2831	102.482	97.2152	102.217	96.6354	98.6478	98.718	102.567	100.659	98.1665	100.18	99.8537	97.1213	95.6766	100.057	99.3918	101.869	103.807			100.119	101.809	98.5257	97.5042	103.256	99.8359	97.6471	102.614	101.831	101.336	103.682	105.013	105.326	100.752	102.14	100.752	102.869	102.585	99.5389	101.692	104.586
101	104.027	96.4373	103.013	96.8449	104.103	98.6881	102.402	96.6812	95.4711	98.4737	98.8839	100.143	100.03	99.9401	98.9172	96.5295	97.1926	100.566	102.519	101.227	103.109			99.9761	105.332	98.3897	98.1697	103.209	100.961	96.7529	103.585	101.831	103.099	106.531	105.52	103.608	100.529	103.998	101.88	102.092	103.953	97.9658	101.749	105.313
103	104.783	99.3583	100.33	97.8089	103.04	98.2279	102.032	98.2834	97.317	98.5958	100.335	101.519	99.2486	103.535	99.9122	97.1213	95.7327	100.283	100.55	102.278	102.982			102.41	106.007	97.3917	98.455	104.139	101.196	97.2706	101.874	99.1833	100.37	104.219	106.028	106.071	100.418	104.054	104.449	104.065	103.12	98.3998	100.832	105.928
105	104.205	98.2076	100.154	96.3628	104.103	98.7342	103.049	95.3079	97.6604	100.366	100.446	103.353	99.3087	99.5806	100.439	97.2827	98.5963	101.471	102.983	103.388	102.728			101.933	107.069	97.8907	99.5484	105.07	100.727	99.3882	103.632	99.2396	101.564	102.231	105.901	103.093	104.04	103.885	103.07	104.662	104.368	97.5861	101.233	106.488
108	103.27	97.942	100.814	97.8966	102.989	98.5501	102.032	98.7869	97.0595	98.5958	100.446	98.137	98.5272	98.8017	102.136	96.5295	97.361	100.736	99.8552	105.783	103.807			101.933	106.683	96.6205	100.975	104.558	101.383	97.4588	104.465	98.5075	100.028	100.994	105.457	104.009	103.65	104.673	104.261	103.467	105.854	99.2677	99.9713	106.488
110	103.315	97.6765	102.485	97.5898	104.053	97.4914	102.91	99.1989	97.4458	98.5348	99.1071	99.6847	102.615	99.3409	102.429	94.9691	96.4065	99.0379	100.145	106.308	104.442			101.026	107.6	95.4411	99.8336	105.674	103.165	97.5059	105.575	97.8316	100.028	96.8019	107.741	104.124	101.922	103.772	103.822	103.168	105.26	97.8031	100.086	106.767
112	104.917	96.6143	102.661	97.0202	106.079	98.1818	101.524	99.0158	98.3044	100.671	97.154	98.9395	100.992	99.2211	98.8586	94.7	96.5188	101.245	102.172	107.243	105.711			100.549	105.573	96.1669	97.5992	105.581	102.978	98.0235	105.112	97.2121	101.564	98.5756	109.518	106.701	101.811	103.66	101.566	103.945	102.585	98.7253	101.348	108.893
115	102.647	96.7471	101.474	97.8089	104.813	96.4787	102.032	96.9558	96.5872	100.122	99.2188	101.347	100.751	98.2025	101.668	94.0543	96.4065	99.0945	99.0443	105.14	106.726			99.6898	107.117	96.5752	98.9304	104.698	103.306	96.9882	101.874	99.5213	101.223	101.102	107.17	105.67	97.1858	102.534	101.692	102.092	103.001	99.4304	99.8566	106.544
117	102.825	95.6849	101.693	96.1876	105.066	96.2946	99.5843	98.3749	96.5443	98.718	98.5491	100.716	98.0463	99.2211	98.8586	92.8706	95.5081	96.661	99.3339	104.322	101.586			99.9761	107.648	93.8988	99.2631	103.395	103.963	97.6	100.948	99.4086	102.417	102.822	106.789	105.269	98.8019	103.153	102.193	101.375	102.526	96.447	100.717	106.879
119	100.957	94.844	100.55	96.6258	102.786	95.2359	98.1986	97.322	94.5696	96.4591	97.9353	99.6274	101.713	96.5249	99.3269	92.2249	93.8798	93.5484	97.8859	103.096	103.744			98.974	106.683	95.5319	97.2665	102.605	104.009	96.8941	99.1904	99.2396	101.166	102.284	104.822	104.525	97.7431	102.421	99.8747	98.5654	103.536	96.9894	99.4551	108.277
122	101.001	94.4014	99.978	97.9404	102.888	97.9977	98.6143	95.6283	92.9813	100.549	96.875	100.029	99.0682	94.1282	95.815	90.0726	94.2729	94.3407	100.666	105.958	103.046			99.6898	103.064	93.2638	100.499	101.442	103.4	95.0118	98.9128	99.8592	99.4029	101.263	104.632	104.181	100.195	102.59	99.8747	100.956	99.2571	97.9658	97.1035	107.215
124	99.1324	91.4804	98.7464	98.4663	101.976	97.3072	97.321	94.5754	93.5823	96.2149	96.8192	100.43	97.5654	93.7088	96.9857	90.3417	93.4307	92.8127	99.3339	105.783	101.206			97.7332	104.367	91.8576	99.9762	98.8372	101.852	93.4588	99.0053	95.635	97.4126	99.7581	106.853	101.26	99.8607	99.8311	100.689	99.4023	99.0193	96.664	95.6123	107.327
126	100.779	91.8787	98.6145	95.9246	102.685	95.42	93.3949	93.9345	93.4106	95.8486	95.5357	98.0797	97.2047	91.5518	95.5809	88.3508	92.7569	90.8319	99.4497	103.972	102.157			96.7311	103.257	89.3173	96.3632	97.0698	103.165	93.2706	96.2757	95.635	96.2752	99.1669	104.569	102.062	96.4614	98.8176	99.0601	99.462	99.9703	97.8031	94.9814	106.935
129	99.5328	91.0821	98.7024	95.9685	99.0375	93.7169	91.6397	94.1176	90.792	94.3834	95.8705	98.8249	96.4833	85.2007	94.8786	88.0818	92.2515	86.9836	94.8161	102.57	98.7944			96.3016	100.121	87.5936	96.696	96.3256	100.774	93.4588	93.4074	96.3672	94.228	97.5007	104.251	98.9118	95.2912	95.214	100.627	95.7561	96.6419	95.9045	93.6048	106.376
131	98.109	88.0283	94.3479	97.0202	99.1388	91.6916	91.5011	93.7057	87.8729	93.1624	91.7411	98.0797	94.1389	85.2007	94.1176	85.6067	88.5458	84.6633	93.9473	98.014	97.9061			92.9611	98.0458	84.1461	100.784	95.3488	98.9918	89.5059	94.8415	95.3534	94.1143	93.2007	103.553	101.432	93.6751	94.3131	98.6842	95.8159	96.1664	91.7819	90.4502	107.494
133	97.2636	86.4793	95.2276	94.1718	100.709	92.4741	87.067	93.431	87.8729	94.4444	90.4576	95.7294	93.7181	85.2007	90.7814	80.495	86.9175	82.9655	95.5691	97.8972	96.7005			91.434	99.4451	84.1461	94.7468	91.8605	99.0856	88.2353	91.2792	92.481	91.3847	90.5133	102.538	96.85	91.8362	92.1171	97.5564	95.9952	97.7117	90.8055	92.1709	104.251
136	95.1279	85.4614	93.6002	95.3111	98.1763	88.2394	85.2656	91.9661	87.8729	91.5751	89.0067	95.1562	93.6579	85.2007	89.6108	80.495	86.4683	82.9655	93.1943	91.764	88.0711			89.2866	96.0193	84.1461	94.8419	92.093	97.7726	85.7412	90.539	90.3971	92.4652	94.7595	103.363	98.74	86.2636	89.3581	95.3634	94.6802	94.6211	83.2113	86.2633	101.678
138	92.3248	85.4614	89.5096	92.5504	96.0486	88.4695	85.4965	88.7617	87.8729	88.8889	87.8906	93.1499	91.9748	85.2007	89.2596	80.495	86.1314	82.9655	90.6458	87.9673	88.0711			86.6142	88.3474	84.1461	93.2256	88.9767	95.4748	85.7412	87.7169	89.1017	86.8922	89.8683	100.19	95.6472	84.3689	85.9797	92.9198	93.0663	94.3239	83.2113	84.4852	101.79
140	92.8587	85.4614	89.3336	91.8493	96.3526	85.1553	85.4965	87.068	87.8729	89.3162	86.1049	91.7168	90.8927	85.2007	83.9333	80.495	84.2785	82.9655	90.4141	87.9673	88.0711			86.6142	94.2823	84.1461	90.9437	87.6279	92.9895	85.7412	87.7169	86.6235	85.1294	87.1809	100.064	95.4754	84.3689	85.9797	92.9825	89.7191	94.9183	83.2113	84.4852	99.217
143	92.5918	85.4614	86.0787	91.3672	96.3526	85.1553	85.4965	87.5258	87.8729	81.0134	84.5424	87.2456	91.1933	85.2007	83.9333	80.495	84.2785	82.9655	88.2711	87.9673	88.0711			86.6142	89.4089	84.1461	87.9962	85.7209	93.4115	85.7412	87.7169	85.7223	85.1294	86.2134	100.064	93.929	84.3689	85.9797	90.9148	89.0616	92.0059	83.2113	84.4852	92.8971
145	91.5239	85.4614	83.9674	90.1402	96.3526	85.1553	85.4965	86.0151	87.8729	81.0134	84.5424	86.787	91.1933	85.2007	83.9333	80.495	84.2785	82.9655	83.4057	87.9673	88.0711			86.6142	89.4089	84.1461	91.0387	81.4419	89.3787	85.7412	87.7169	84.3706	85.1294	84.6547	96.8274	92.1535	84.3689	85.9797	91.6667	89.0616	87.4294	83.2113	84.4852	92.8971
147	85.9177	85.4614	83.9674	87.4671	96.3526	85.1553	85.4965	86.0151	87.8729	81.0134	84.5424	85.6979	91.1933	85.2007	83.9333	80.495	84.2785	82.9655	83.4057	87.9673	88.0711			86.6142	89.4089	84.1461	88.329	81.4419	87.8312	85.7412	87.7169	84.3706	85.1294	85.0309	94.6701	91.6953	84.3689	85.9797	89.0978	89.0616	88.2615	83.2113	84.4852	92.8971
150	85.8287	85.4614	83.9674	88.0806	96.3526	85.1553	85.4965	86.0151	87.8729	81.0134	84.5424	85.6979	91.1933	85.2007	83.9333	80.495	84.2785	82.9655	83.4057	87.9673	88.0711			86.6142	89.4089	84.1461	88.7093	81.4419	83.7984	85.7412	87.7169	84.3706	85.1294	85.0309	88.7056	87.1134	84.3689	85.9797	87.7819	89.0616	85.8841	83.2113	84.4852	92.8971
152	85.8287	85.4614	83.9674	89.3953	96.3526	85.1553	85.4965	86.0151	87.8729	81.0134	84.5424	85.6979	91.1933	85.2007	83.9333	80.495	84.2785	82.9655	83.4057	87.9673	88.0711			86.6142	89.4089	84.1461	88.7093	81.4419	83.7984	85.7412	87.7169	84.3706	85.1294	85.0309	85.0254	85.3379	84.3689	85.9797	87.7819	89.0616	85.8841	83.2113	84.4852	92.8971
154	85.8287	85.4614	83.9674	83.8738	96.3526	85.1553	85.4965	86.0151	87.8729	81.0134	84.5424	85.6979	91.1933	85.2007	83.9333	80.495	84.2785	82.9655	83.4057	87.9673	88.0711			86.6142	89.4089	84.1461	88.7093	81.4419	83.7984	85.7412	87.7169	84.3706	85.1294	85.0309	85.0254	85.3379	84.3689	85.9797	87.7819	89.0616	85.8841	83.2113	84.4852	92.8971
Average	97.9803	93.5294	97.0221	95.6221	100.841	94.9175	96.8118	94.4844	94.792	95.5811	95.739	96.6104	96.9564	94.8615	95.7363	91.8617	93.3692	94.4781	96.5117	98.2894	98.3608			96.1226	100.014	93.948	96.0355	97.6412	98.3258	93.963	97.6554	96.4403	97.0274	97.6766	100.988	100.089	96.4714	98.721	98.6902	98.5142	98.2912	94.4974	95.9571	102.522
Panel B - ALS Score
Age (d)	Saline																							BBG
59	0	0	0	0	0	0	0	0	0	0	0	0	0	0	0	0	0	0	0	0	0			0	0	0	0	0	0	0	0	0	0	0	0	0	0	0	0	0	0	0	0	0
61	0	0	0	0	0	0	0	0	0	0	0	0	0	0	0	0	0	0	0	0	0			0	0	0	0	0	0	0	0	0	0	0	0	0	0	0	0	0	0	0	0	0
63	0	0	0	0	0	0	0	0	0	0	0	0	0	0	0	0	0	0	0	0	0			0	0	0	0	0	0	0	0	0	0	0	0	0	0	0	0	0	0	0	0	0
66	0	0	0	0	0	0	0	0	0	0	0	0	0	0	0	0	0	0	0	0	0			0	0	0	0	0	0	0	0	0	0	0	0	0	0	0	0	0	0	0	0	0
68	0	0	0	0	0	0	0	0	0	0	0	0	0	0	0	0	0	0	0	0	0			0	0	0	0	0	0	0	0	0	0	0	0	0	0	0	0	0	0	0	0	0
70	0	0	0	0	0	0	0	0	0	0	0	0	0	0	0	0	0	0	0	0	0			0	0	0	0	0	0	0	0	0	0	0	0	0	0	0	0	0	0	0	0	0
73	0	0	0	0	0	0	0	0	0	0	0	0	0	0	0	0	0	0	0	0	0			0	0	0	0	0	0	0	0	0	0	0	0	0	0	1	0	0	0	1	0	0
75	0	0	0	0	0	0	0	0	0	0	0	0	0	0	0	0	0	0	0	1	0			0	0	0	0	0	0	0	0	0	1	0	0	0	0	0	0	0	0	1	1	0
77	0	0	0	0	1	0	0	1	0	0	0	0	0	0	0	0	0	1	0	0	0			0	0	0	0	0	0	0	1	0	0	0	1	0	0	0	0	0	0	1	0	0
80	0	0	0	0	1	1	1	0	0	0	0	0	0	0	0	0	0	1	1	0	0			0	0	0	0	0	0	0	1	0	0	0	0	1	1	1	0	0	0	1	1	0
82	0	0	0	0	1	1	1	0	0	0	1	0	1	0	0	0	1	1	0	0	0			0	0	0	1	0	0	1	0	0	1	0	0	1	1	1	0	0	0	1	0	0
84	0	0	0	0	0	1	0	0	1	0	1	1	1	1	0	0	1	1	0	0	0			0	0	0	1	0	0	0	0	0	1	0	1	1	1	0	1	0	1	1	0	0
87	0	0	0	1	0	1	0	0	0	0	1	1	1	1	1	0	1	0	0	0	0			0	0	0	1	1	0	0	0	0	1	0	1	0	1	0	1	0	1	1	0	0
89	0	0	0	1	0	1	1	0	1	1	1	1	1	1	0	0	1	1	0	0	0			0	0	0	1	0	0	1	0	0	1	1	1	1	1	0	1	1	0	0	0	1
91	0	1	0	1	1	0	0	0	1	1	1	1	1	1	1	1	1	1	1	0	0			0	0	1	1	1	0	1	0	0	1	1	1	1	1	1	1	1	0	1	1	1
94	0	0	0	1	1	0	1	1	1	1	1	1	1	1	0	1	1	1	1	1	1			1	1	1	1	0	0	1	1	1	1	1	1	1	1	1	1	1	1	1	1	1
96	1	1	0	1	1	0	0	0	1	1	1	1	1	1	1	1	1	1	1	1	1			1	1	0	1	1	1	1	1	1	1	1	1	1	1	1	1	1	1	1	1	1
98	1	1	1	1	1	0	0	1	1	1	1	1	1	1	1	1	1	0	1	1	1			1	1	0	1	1	0	1	1	1	1	1	1	1	1	1	1	1	1	1	1	1
101	1	1	1	1	1	1	1	1	1	1	1	1	1	1	1	1	1	1	1	1	1			1	1	1	1	1	0	1	1	1	1	1	1	1	1	1	1	1	1	1	1	1
103	1	1	1	1	1	1	1	1	1	1	1	1	1	1	1	1	1	1	1	1	1			1	1	1	1	1	1	1	1	1	1	1	1	1	1	1	1	1	1	1	1	1
105	1	1	1	1	1	0	1	1	1	1	1	1	1	1	1	1	1	1	1	1	1			1	1	1	1	1	1	1	1	1	1	1	1	1	1	1	1	1	1	1	1	1
108	1	1	1	1	1	1	1	1	1	2	1	1	1	1	1	1	1	1	1	1	1			1	1	1	1	1	1	1	1	1	1	1	1	1	1	1	1	1	1	1	1	1
110	1	1	1	1	1	1	2	1	1	1	1	1	1	1	1	1	1	1	1	1	1			1	1	1	1	1	1	1	1	1	1	1	1	1	1	1	1	1	1	1	1	1
112	1	1	1	1	1	1	2	1	1	1	1	1	1	1	1	1	1	1	1	1	2			1	1	1	1	1	1	1	1	1	1	1	1	1	1	1	2	1	1	1	1	1
115	1	1	1	1	1	1	2	1	1	1	1	1	1	1	1	1	1	1	1	1	2			1	1	1	1	1	1	1	1	1	1	1	1	1	1	1	1	1	1	2	1	1
117	1	1	1	1	1	1	2	1	1	1	1	1	1	1	1	1	1	1	2	1	2			1	1	1	1	1	1	1	1	1	1	1	1	1	1	1	1	1	1	2	1	2
119	1	1	1	1	1	1	2	1	1	1	1	1	1	1	2	1	1	1	2	1	2			1	1	1	1	1	1	1	1	1	1	2	1	1	2	2	2	1	1	1	1	2
122	1	1	1	1	2	1	2	1	1	1	1	1	1	1	2	1	1	1	2	1	2			1	1	1	1	1	1	1	1	1	1	2	1	1	2	2	2	1	1	1	1	2
124	1	1	1	1	2	2	2	1	2	1	1	1	1	1	2	1	2	1	2	1	2			1	1	1	1	1	1	1	1	1	1	2	2	1	2	2	2	1	2	1	1	2
126	2	1	1	1	3	1	2	1	2	1	1	1	1	1	2	1	1	1	2	2	2			1	1	1	1	1	2	1	1	1	1	2	2	1	2	2	2	1	2	1	2	2
129	2	1	1	1	3	2	3	2	2	1	1	2	1	2	2	1	1	1	2	2	3			1	2	1	1	1	2	1	1	1	1	2	1	1	2	2	2	1	2	1	2	2
131	2	1	1	2	3	2	3	2	2	2	1	2	1	2	2	1	2	2	2	2	3			1	1	1	1	1	2	1	1	1	1	2	2	1	2	2	2	1	2	1	2	3
133	2	2	1	2	3	2	3	2	3	2	1	2	1	2	2	1	2	2	3	2	3			1	1	1	1	1	2	2	2	2	1	2	2	1	2	2	2	1	2	1	2	2
136	3	1	1	1	3	2	3	2	3	2	2	3	1	2	2	1	2	2	3	2	3			2	2	1	1	1	2	2	2	2	1	3	3	2	2	2	2	1	2	1	2	3
138	3	2	1	2	3	2	3	2	3	2	3	3	2	2	2	1	2	2	3	2	3			2	3	1	2	1	3	2	2	2	1	3	3	2	3	3	2	1	2	1	2	3
140	3	2	1	2	3	3	3	2	3	2	3	3	2	2	2	1	2	2	3	2	3			2	3	1	1	1	3	2	2	2	1	3	3	2	3	3	2	1	3	2	2	3
143	3	2	1	2	3	3	3	2	3	2	3	3	2	2	2	2	2	2	3	2	3			2	3	1	1	1	3	2	2	2	2	3	3	2	3	3	2	2	3	2	2	3
145	3	2	2	2	3	3	3	2	3	2	3	3	3	2	3	1	2	2	3	3	3			2	3	2	2	1	3	2	3	2	2	3	3	2	3	3	2	2	3	2	2	3
147	3	2	2	2	3	3	3	2	3	2	3	3	2	2	3	2	2	2	3	3	3			2	3	2	2	2	3	2	3	2	2	3	3	2	3	3	2	2	3	2	2	3
150	3	2	2	2	3	3	3	2	3	2	3	3	2	2	3	2	2	2	3	3	3			2	3	2	2	2	3	2	4	2	3	3	3	2	3	3	2	3	3	2	2	3
152	3	2	2	2	3	3	3	2	3	2	3	3	2	2	3	2	2	2	3	3	3			2	3	2	3	2	3	2	4	2	3	3	3	2	3	3	2	3	3	2	2	3
154	3	2	2	2	3	3	3	2	3	2	3	3	2	2	3	2	2	2	3	3	3			2	3	2	3	2	3	2	4	2	3	3	3	2	3	3	2	3	3	2	2	3
Panel C - Latency to Fall
Age (d)	Saline																							BBG
60	103	79.7	138.2	85.4	76.2	62.8	52.5	65.9	78	79.1	87.3	111.7	83.5	103.4	82.9	73.5	68.2	63.8	55.1	35.9	78			131	102.3	109.9	74.3	128.8	56	26.1	87.2	81.1	171.1	104.3	133.8	119.1	73.1	141.4	82.9	107.9	44.8	114.2	76.8	67
67	89.4	69.4	150.6	118.1	113.4	53.4	83.3	89.1	72.3	143.4	77.9	141.8	103.7	79.6	66.1	85.6	104.7	67.4	53.9	123.9	89.4			128.7	106	122.6	48.1	113.4	65.4	118.5	115.7	87.5	141.6	94.4	96.3	66.3	116.8	125	105	109.8	53.1	135	142	37.7
74	126.5	76.5	113.2	143.7	130.9	95.8	105	171.1	103.8	73	106.8	104.5	148.2	95.6	110.8	62.2	124.7	68.2	62.7	155.5	68.2			118	127.7	132.6	69.4	80.1	124.5	95	106.4	85.2	151.4	109.8	127.5	104.5	56.9	149.1	88.5	65.6	60.4	104.8	88	81.6
81	116.8	69.3	71.6	94.3	166.8	73.2	86.9	146.3	63.5	70.5	110.3	90.6	138.5	97.6	110.1	98.5	126.8	83.1	50.3	115.8	65.6			108.1	118.5	106.3	84.9	80.8	126.1	103.6	134.7	68.1	164	65.7	117.8	115.3	118.3	100.9	76.9	122.8	25.9	76.8	134	80.6
88	89.4	69.3	43.6	105.4	81	45.3	66.7	83.6	95.2	137.8	109	88.6	90.7	99.9	130.8	71.5	117.8	119.8	73.8	117.4	51			86.8	157	97.8	62.4	102.1	101.2	74.2	63.5	52.6	140.3	76.6	116.9	68.3	116.1	85.7	87.9	51.9	28.7	98.5	172.6	137
95	80.5	79.1	107.2	98.9	126.9	53.4	98.5	73.3	86.8	91.1	114.7	74.8	102.4	80.9	87.6	83.7	77.5	66.9	79.7	105.6	54.9			76.4	158.9	109.7	114.8	103.2	108.1	78.8	110.7	32.2	120.4	55	126.5	82.9	98.9	91.3	62.4	71.2	51.2	105.8	138.6	151.5
102	45.8	81.1	20	76.5	143.4	59	91.9	122.7	128.5	104.7	106.5	119.3	118	123.9	56.1	82.8	71.4	82.5	47.3	113.2				70	144.8	52.9	73.8	79.5	97.7	99.1	134.9	76.7	103.1	68.2	66.4	21.7	82.2	63.7	71.1	88.9	46.3	104.1	102.3	87.2
109	87.7	87.4	64.3	110.4	137.6	48.5	90.2	121	98.6	61.5	121.2	77.5	86	63.4	69.3	47.7	72	89.8	69.1	135.9	23.1			23.7	66.4	46.5	25.6	19.6	113.5	59.4	53.8	63.3	118.2	42.1	54.8	22	72.6	72.1	41.2	103.2	25	60.9	136.4	89.3
116	92.1	52.8	84.3	34	63.9	30.5	46.4	84.3	31.3	63.5	80	48.2	91.2	32.7	74.7	44.3	79.2	84.8	39.1	90	5			62.5	103.2	54.9	64	63.3	84.1	52.9	89.4	77.9	88.5	5	27.9	5	25.4	31	17.5	53.4	19.7	79.3	132.3	39
123	30.2	60.2	92.9	25.8	48.9	33.8	43.6	29	5	65.1	69.9	22.4	19	74.4	38.8	56.6	31.6	42.6	13.9	68.7	5			60.5	95	36.9	53.7	46.1	66.2	38.5	86.2	52.9	94.4	5	34.7	5	7.2	5	5	36.1	12.5	66.8	83.3	16.7
130	11	24.2	51.2	17.9	5	28.7	5	61.6	5	65.1	16	5	43.8	38.3	5	93.9	26	20.1	5	68.4	5			39.3	36.3	47.2	46.3	27.9	22.2	25.5	81.5	45	47.4	5	6.7	5	5	5	5	87.5	5	29.1	34.3	5
137	5	24.5	41.8	6.7	5	5	5	12.8	5	35.7	16	5	71.6	5	5	54.4	5	5	5	31.2	5			5	5	9.7	37.4	70.5	5	5	55.9	22.5	31	5	6.7	5	5	5	5	10.8	5	54.5	5	5
144	5	24.5	5	5	5	5	5	12.8	5	35.7	16	5	11	5	5	65.5	5	5	5	5	5			5	5	5	33.7	47.2	5	5	9.6	5	5	5	6.7	5	5	5	5	20.6	5	25.8	5	5
151	5	24.5	5	5	5	5	5	12.8	5	35.7	16	5	5	5	5	22.4	5	5	5	5	5			5	5	5	5	5	5	5	5	5	5	5	6.7	5	5	5	5	5	5	14.6	5	5
Panel D - Survival
Age (days)	Saline	BBG
142	1
142	1
147	1
145	1
130	1
140	1
134	1
141	1
132	1
146	1
138	1
136	1
151	1
144	1
141	1
142	1
154	1
139	1
147	1
131	1
138	1
146		1
139		1
147		1
153		1
138		1
137		1
150		1
145		1
152		1
137		1
139		1
143		1
154		1
140		1
142		1
132		1
150		1
146		1
150		1
140		1
138		1

## Sheet: Figure 2
Panel A - Body Weight (Male)
Age (d)	Saline (Male)													Male BBG
59	100	100	100	100	100	100	100	100	100					100	100	100	100	100	100	100	100
61	99.4438	97.8978	100.154	99.0798	100	99.2405	100.231	100.938	100.451					98.2582	99.4934	100.023	98.2648	101.116	101.196	99.0588	98.774
63	96.9522	96.7471	100.242	100.789	100.203	100.253	100.508	101.076	99.678					97.1606	99.7829	101.157	101.07	101.302	103.353	101.224	101.133
66	98.0645	96.0389	98.9224	99.1674	101.317	99.2405	100.739	96.8643	99.3775					97.7332	98.6248	101.111	98.0271	100.093	99.7421	98.2588	100.763
68	97.5751	98.3403	99.5382	98.028	101.317	98.0437	100.462	97.0474	99.5063					97.9719	98.5284	100.204	96.078	98.4186	98.4291	96.5177	99.3754
70	98.7764	97.6765	99.934	95.7055	101.216	96.5708	100.554	96.3149	99.2917					98.0196	98.0458	99.9773	94.2715	99.3953	100.117	97.0824	100.023
73	96.4627	96.3487	100.33	95.6179	100.557	97.9517	101.247	98.146	98.9912					97.8764	99.1556	98.3897	94.5567	99.3953	98.8511	95.9529	98.5427
75	97.2191	96.6143	101.341	96.4505	98.5816	96.4787	100.831	95.7656	98.4331					98.4013	102.002	97.936	96.6009	100.186	98.8042	96.2824	100.116
77	98.376	96.6143	99.3622	97.4146	100.051	95.9263	100.97	94.3465	98.519					96.8265	100.314	98.7072	96.5534	102.419	100.305	96.7059	101.504
80	98.109	94.844	98.9224	97.6775	99.5947	97.1231	100.693	94.3923	96.115					97.1129	99.3004	99.2515	96.3157	100.279	100.07	96.1882	101.781
82	98.2425	96.4815	98.4825	98.5977	100.253	98.1358	100.185	95.1705	96.3297					98.3059	100.507	100.295	95.3649	101.442	99.0856	96.5177	99.5605
84	98.376	96.6586	97.9107	95.8808	99.8987	96.3406	101.94	94.5296	96.8019					97.5423	100.893	100.159	95.7452	101.581	97.585	93.3177	101.411
87	98.2425	95.8619	100.066	95.1359	102.837	98.504	102.309	93.7972	97.4458					97.4469	102.774	99.0701	93.3207	104.372	98.0539	97.4118	98.9128
89	99.2659	95.6849	99.5821	96.8011	102.989	98.2279	102.494	94.3923	97.7892					100.024	102.678	98.0721	96.5534	101.349	98.7573	94.1176	99.7918
91	100.2	96.4373	100.77	95.9685	104.255	99.0104	102.171	96.1776	98.3902					100.835	102.919	99.5237	97.932	101.07	99.5076	95.3412	101.319
94	100.156	95.6849	100.77	97.1516	104.002	99.5167	103.187	95.8572	98.1326					98.7354	105.284	98.3897	97.1714	101.163	99.0387	96.3294	100.671
96	102.069	95.9504	102.353	95.7055	103.597	99.4707	102.818	96.1776	99.0341					101.265	105.38	99.4783	96.5534	102.651	99.7421	96	102.984
98	103.048	98.3403	99.0983	97.2831	102.482	97.2152	102.217	96.6354	98.6478					100.119	101.809	98.5257	97.5042	103.256	99.8359	97.6471	102.614
101	104.027	96.4373	103.013	96.8449	104.103	98.6881	102.402	96.6812	95.4711					99.9761	105.332	98.3897	98.1697	103.209	100.961	96.7529	103.585
103	104.783	99.3583	100.33	97.8089	103.04	98.2279	102.032	98.2834	97.317					102.41	106.007	97.3917	98.455	104.139	101.196	97.2706	101.874
105	104.205	98.2076	100.154	96.3628	104.103	98.7342	103.049	95.3079	97.6604					101.933	107.069	97.8907	99.5484	105.07	100.727	99.3882	103.632
108	103.27	97.942	100.814	97.8966	102.989	98.5501	102.032	98.7869	97.0595					101.933	106.683	96.6205	100.975	104.558	101.383	97.4588	104.465
110	103.315	97.6765	102.485	97.5898	104.053	97.4914	102.91	99.1989	97.4458					101.026	107.6	95.4411	99.8336	105.674	103.165	97.5059	105.575
112	104.917	96.6143	102.661	97.0202	106.079	98.1818	101.524	99.0158	98.3044					100.549	105.573	96.1669	97.5992	105.581	102.978	98.0235	105.112
115	102.647	96.7471	101.474	97.8089	104.813	96.4787	102.032	96.9558	96.5872					99.6898	107.117	96.5752	98.9304	104.698	103.306	96.9882	101.874
117	102.825	95.6849	101.693	96.1876	105.066	96.2946	99.5843	98.3749	96.5443					99.9761	107.648	93.8988	99.2631	103.395	103.963	97.6	100.948
119	100.957	94.844	100.55	96.6258	102.786	95.2359	98.1986	97.322	94.5696					98.974	106.683	95.5319	97.2665	102.605	104.009	96.8941	99.1904
122	101.001	94.4014	99.978	97.9404	102.888	97.9977	98.6143	95.6283	92.9813					99.6898	103.064	93.2638	100.499	101.442	103.4	95.0118	98.9128
124	99.1324	91.4804	98.7464	98.4663	101.976	97.3072	97.321	94.5754	93.5823					97.7332	104.367	91.8576	99.9762	98.8372	101.852	93.4588	99.0053
126	100.779	91.8787	98.6145	95.9246	102.685	95.42	93.3949	93.9345	93.4106					96.7311	103.257	89.3173	96.3632	97.0698	103.165	93.2706	96.2757
129	99.5328	91.0821	98.7024	95.9685	99.0375	93.7169	91.6397	94.1176	90.792					96.3016	100.121	87.5936	96.696	96.3256	100.774	93.4588	93.4074
131	98.109	88.0283	94.3479	97.0202	99.1388	91.6916	91.5011	93.7057	87.8729					92.9611	98.0458	84.1461	100.784	95.3488	98.9918	89.5059	94.8415
133	97.2636	86.4793	95.2276	94.1718	100.709	92.4741	87.067	93.431	87.8729					91.434	99.4451	84.1461	94.7468	91.8605	99.0856	88.2353	91.2792
136	95.1279	85.4614	93.6002	95.3111	98.1763	88.2394	85.2656	91.9661	87.8729					89.2866	96.0193	84.1461	94.8419	92.093	97.7726	85.7412	90.539
138	92.3248	85.4614	89.5096	92.5504	96.0486	88.4695	85.4965	88.7617	87.8729					86.6142	88.3474	84.1461	93.2256	88.9767	95.4748	85.7412	87.7169
140	92.8587	85.4614	89.3336	91.8493	96.3526	85.1553	85.4965	87.068	87.8729					86.6142	94.2823	84.1461	90.9437	87.6279	92.9895	85.7412	87.7169
143	92.5918	85.4614	86.0787	91.3672	96.3526	85.1553	85.4965	87.5258	87.8729					86.6142	89.4089	84.1461	87.9962	85.7209	93.4115	85.7412	87.7169
145	91.5239	85.4614	83.9674	90.1402	96.3526	85.1553	85.4965	86.0151	87.8729					86.6142	89.4089	84.1461	91.0387	81.4419	89.3787	85.7412	87.7169
147	85.9177	85.4614	83.9674	87.4671	96.3526	85.1553	85.4965	86.0151	87.8729					86.6142	89.4089	84.1461	88.329	81.4419	87.8312	85.7412	87.7169
150	85.8287	85.4614	83.9674	88.0806	96.3526	85.1553	85.4965	86.0151	87.8729					86.6142	89.4089	84.1461	88.7093	81.4419	83.7984	85.7412	87.7169
152	85.8287	85.4614	83.9674	89.3953	96.3526	85.1553	85.4965	86.0151	87.8729					86.6142	89.4089	84.1461	88.7093	81.4419	83.7984	85.7412	87.7169
154	85.8287	85.4614	83.9674	83.8738	96.3526	85.1553	85.4965	86.0151	87.8729					86.6142	89.4089	84.1461	88.7093	81.4419	83.7984	85.7412	87.7169
Average	97.9803	93.5294	97.0221	95.6221	100.841	94.9175	96.8118	94.4844	94.792					96.1226	100.014	93.948	96.0355	97.6412	98.3258	93.963	97.6554
Panel A - Body Weight (Female)
Age (d)	Female Saline													Female BBG
59	100	100	100	100	100	100	100	100	100	100	100	100		100	100	100	100	100	100	100	100	100	100	100	100	100
61	100.794	102.288	101.404	98.8879	99.9401	100.439	98.8431	97.8664	98.9813	100.087	99.1238	100.571		100.31	100.995	100.242	99.302	100.859	99.7492	99.7748	99.6867	100.179	100.505	99.2135	99.7993	99.6085
63	99.0232	101.395	98.4809	97.5053	99.3409	99.3854	96.7447	98.7647	98.8681	97.3646	98.4813	99.5558		100.873	99.6304	104.434	96.066	99.5418	99.0248	103.998	102.882	101.076	101.932	98.888	101.061	101.286
66	97.2528	99.2746	96.4173	99.2486	103.415	97.2198	98.3589	98.2594	100.113	99.2181	100.701	99.1117		99.8029	100.37	101.478	96.9543	99.37	97.4645	103.378	102.193	100.478	101.575	99.9729	102.724	102.461
68	97.7412	98.5491	96.9905	100.811	100.24	98.6245	98.8431	98.1471	101.698	98.1176	98.1308	98.4137		98.2258	100.199	95.1895	98.0964	101.661	97.966	105.068	101.002	99.7609	97.7117	98.0743	98.8816	99.7204
70	98.8401	96.596	94.6403	99.0081	98.6219	97.9222	97.2289	96.0135	98.0758	97.4805	98.3645	99.4924		98.4511	99.8578	96.4257	99.4924	99.4273	98.0775	103.998	99.5614	101.076	96.3447	96.9894	97.2756	99.0492
73	101.038	99.8326	97.9077	97.1446	97.2439	98.2148	98.3589	95.9573	99.8302	98.1755	97.9556	97.9061		101.549	100.54	102.016	97.2716	99.8282	98.9133	103.435	100.627	102.212	98.425	96.9352	99.2831	100.951
75	100.305	97.9911	98.3663	97.6856	101.318	98.8586	101.587	98.2594	98.2456	98.0017	97.3131	96.066		101.324	100.37	99.8119	97.9061	98.5682	99.2477	103.378	101.817	100.418	95.5721	96.2842	99.0536	101.678
77	99.8779	97.433	97.1052	96.9642	98.0827	99.9707	97.1751	95.0028	101.019	98.4072	97.8972	98.3503		100.366	99.1186	99.4894	96.9543	100.344	101.421	103.772	98.9975	100.359	95.156	96.013	96.3005	101.174
80	100.794	99.8884	96.5893	96.303	98.1426	100.732	97.498	95.3958	100.453	98.4072	96.6706	98.8579		99.5776	100.938	97.9844	96.9543	101.546	101.31	104.504	100.063	100.359	99.6731	97.9116	99.3978	103.412
82	100.977	98.4933	97.3918	98.8879	98.5021	98.5075	95.3457	96.7434	101.471	101.361	97.9556	99.4924		100.535	99.4029	100.994	98.7944	102.119	101.142	103.772	102.945	101.195	99.4354	98.9965	100.43	101.734
84	101.465	99.2188	95.5575	96.6035	99.4608	97.9222	96.0452	95.452	98.4154	97.7121	96.6121	101.079		100.479	100.028	102.177	99.302	102.635	102.368	102.252	98.4336	99.6414	98.1872	96.3385	98.8816	102.181
87	100.305	98.2701	98.3663	98.2266	97.7831	99.6781	95.5609	95.0589	100	100.261	97.7804	99.8731		101.324	101.848	102.231	100.825	104.582	98.579	100.338	98.0576	100.359	100.802	99.5932	99.3978	103.244
89	100.183	98.7723	99.4554	97.9862	98.1426	97.3954	97.2289	95.6204	98.6984	99.3339	99.7079	103.046		100.986	102.303	101.317	105.584	102.921	98.6347	103.04	101.191	100.777	101.456	97.5861	99.6272	105.034
91	96.4591	101.06	97.2198	97.9261	97.7232	98.8586	95.7762	96.575	100.283	100.145	98.7734	102.411		102.056	103.497	103.306	104.505	103.093	104.43	104.279	100.627	101.434	100.743	98.6168	101.061	106.04
94	100.488	99.1629	98.0797	98.948	99.8802	100.966	97.7132	97.361	99.1511	100.724	100.292	102.982		101.718	101.336	107.391	104.949	105.441	104.207	103.604	99.6241	101.136	102.169	97.2606	100.832	106.432
96	99.1453	100.614	101.519	98.7677	100	99.2684	95.0767	97.0242	100.792	101.477	102.044	102.855		100.085	103.838	104.488	104.251	103.265	103.873	103.322	100.94	101.614	103.774	98.237	103.183	106.096
98	98.718	102.567	100.659	98.1665	100.18	99.8537	97.1213	95.6766	100.057	99.3918	101.869	103.807		101.831	101.336	103.682	105.013	105.326	100.752	102.14	100.752	102.869	102.585	99.5389	101.692	104.586
101	98.4737	98.8839	100.143	100.03	99.9401	98.9172	96.5295	97.1926	100.566	102.519	101.227	103.109		101.831	103.099	106.531	105.52	103.608	100.529	103.998	101.88	102.092	103.953	97.9658	101.749	105.313
103	98.5958	100.335	101.519	99.2486	103.535	99.9122	97.1213	95.7327	100.283	100.55	102.278	102.982		99.1833	100.37	104.219	106.028	106.071	100.418	104.054	104.449	104.065	103.12	98.3998	100.832	105.928
105	100.366	100.446	103.353	99.3087	99.5806	100.439	97.2827	98.5963	101.471	102.983	103.388	102.728		99.2396	101.564	102.231	105.901	103.093	104.04	103.885	103.07	104.662	104.368	97.5861	101.233	106.488
108	98.5958	100.446	98.137	98.5272	98.8017	102.136	96.5295	97.361	100.736	99.8552	105.783	103.807		98.5075	100.028	100.994	105.457	104.009	103.65	104.673	104.261	103.467	105.854	99.2677	99.9713	106.488
110	98.5348	99.1071	99.6847	102.615	99.3409	102.429	94.9691	96.4065	99.0379	100.145	106.308	104.442		97.8316	100.028	96.8019	107.741	104.124	101.922	103.772	103.822	103.168	105.26	97.8031	100.086	106.767
112	100.671	97.154	98.9395	100.992	99.2211	98.8586	94.7	96.5188	101.245	102.172	107.243	105.711		97.2121	101.564	98.5756	109.518	106.701	101.811	103.66	101.566	103.945	102.585	98.7253	101.348	108.893
115	100.122	99.2188	101.347	100.751	98.2025	101.668	94.0543	96.4065	99.0945	99.0443	105.14	106.726		99.5213	101.223	101.102	107.17	105.67	97.1858	102.534	101.692	102.092	103.001	99.4304	99.8566	106.544
117	98.718	98.5491	100.716	98.0463	99.2211	98.8586	92.8706	95.5081	96.661	99.3339	104.322	101.586		99.4086	102.417	102.822	106.789	105.269	98.8019	103.153	102.193	101.375	102.526	96.447	100.717	106.879
119	96.4591	97.9353	99.6274	101.713	96.5249	99.3269	92.2249	93.8798	93.5484	97.8859	103.096	103.744		99.2396	101.166	102.284	104.822	104.525	97.7431	102.421	99.8747	98.5654	103.536	96.9894	99.4551	108.277
122	100.549	96.875	100.029	99.0682	94.1282	95.815	90.0726	94.2729	94.3407	100.666	105.958	103.046		99.8592	99.4029	101.263	104.632	104.181	100.195	102.59	99.8747	100.956	99.2571	97.9658	97.1035	107.215
124	96.2149	96.8192	100.43	97.5654	93.7088	96.9857	90.3417	93.4307	92.8127	99.3339	105.783	101.206		95.635	97.4126	99.7581	106.853	101.26	99.8607	99.8311	100.689	99.4023	99.0193	96.664	95.6123	107.327
126	95.8486	95.5357	98.0797	97.2047	91.5518	95.5809	88.3508	92.7569	90.8319	99.4497	103.972	102.157		95.635	96.2752	99.1669	104.569	102.062	96.4614	98.8176	99.0601	99.462	99.9703	97.8031	94.9814	106.935
129	94.3834	95.8705	98.8249	96.4833	85.2007	94.8786	88.0818	92.2515	86.9836	94.8161	102.57	98.7944		96.3672	94.228	97.5007	104.251	98.9118	95.2912	95.214	100.627	95.7561	96.6419	95.9045	93.6048	106.376
131	93.1624	91.7411	98.0797	94.1389	85.2007	94.1176	85.6067	88.5458	84.6633	93.9473	98.014	97.9061		95.3534	94.1143	93.2007	103.553	101.432	93.6751	94.3131	98.6842	95.8159	96.1664	91.7819	90.4502	107.494
133	94.4444	90.4576	95.7294	93.7181	85.2007	90.7814	80.495	86.9175	82.9655	95.5691	97.8972	96.7005		92.481	91.3847	90.5133	102.538	96.85	91.8362	92.1171	97.5564	95.9952	97.7117	90.8055	92.1709	104.251
136	91.5751	89.0067	95.1562	93.6579	85.2007	89.6108	80.495	86.4683	82.9655	93.1943	91.764	88.0711		90.3971	92.4652	94.7595	103.363	98.74	86.2636	89.3581	95.3634	94.6802	94.6211	83.2113	86.2633	101.678
138	88.8889	87.8906	93.1499	91.9748	85.2007	89.2596	80.495	86.1314	82.9655	90.6458	87.9673	88.0711		89.1017	86.8922	89.8683	100.19	95.6472	84.3689	85.9797	92.9198	93.0663	94.3239	83.2113	84.4852	101.79
140	89.3162	86.1049	91.7168	90.8927	85.2007	83.9333	80.495	84.2785	82.9655	90.4141	87.9673	88.0711		86.6235	85.1294	87.1809	100.064	95.4754	84.3689	85.9797	92.9825	89.7191	94.9183	83.2113	84.4852	99.217
143	81.0134	84.5424	87.2456	91.1933	85.2007	83.9333	80.495	84.2785	82.9655	88.2711	87.9673	88.0711		85.7223	85.1294	86.2134	100.064	93.929	84.3689	85.9797	90.9148	89.0616	92.0059	83.2113	84.4852	92.8971
145	81.0134	84.5424	86.787	91.1933	85.2007	83.9333	80.495	84.2785	82.9655	83.4057	87.9673	88.0711		84.3706	85.1294	84.6547	96.8274	92.1535	84.3689	85.9797	91.6667	89.0616	87.4294	83.2113	84.4852	92.8971
147	81.0134	84.5424	85.6979	91.1933	85.2007	83.9333	80.495	84.2785	82.9655	83.4057	87.9673	88.0711		84.3706	85.1294	85.0309	94.6701	91.6953	84.3689	85.9797	89.0978	89.0616	88.2615	83.2113	84.4852	92.8971
150	81.0134	84.5424	85.6979	91.1933	85.2007	83.9333	80.495	84.2785	82.9655	83.4057	87.9673	88.0711		84.3706	85.1294	85.0309	88.7056	87.1134	84.3689	85.9797	87.7819	89.0616	85.8841	83.2113	84.4852	92.8971
152	81.0134	84.5424	85.6979	91.1933	85.2007	83.9333	80.495	84.2785	82.9655	83.4057	87.9673	88.0711		84.3706	85.1294	85.0309	85.0254	85.3379	84.3689	85.9797	87.7819	89.0616	85.8841	83.2113	84.4852	92.8971
Average	95.9364	96.0121	96.8766	97.0969	95.0971	96.0242	92.139	93.5909	94.7589	96.8313	98.5411	98.6118		96.7347	97.3176	97.9851	101.377	100.448	96.7665	99.0318	98.9562	98.7448	98.5938	94.7727	96.2369	102.757
Panel B - ALS Score (Male)
Age (d)	Saline									BBG
59	0	0	0	0	0	0	0	0	0	0	0	0	0	0	0	0	0
61	0	0	0	0	0	0	0	0	0	0	0	0	0	0	0	0	0
63	0	0	0	0	0	0	0	0	0	0	0	0	0	0	0	0	0
66	0	0	0	0	0	0	0	0	0	0	0	0	0	0	0	0	0
68	0	0	0	0	0	0	0	0	0	0	0	0	0	0	0	0	0
70	0	0	0	0	0	0	0	0	0	0	0	0	0	0	0	0	0
73	0	0	0	0	0	0	0	0	0	0	1	0	0	0	1	0	0
75	0	0	0	0	0	0	0	1	0	0	0	0	0	0	1	1	0
77	0	0	0	0	0	1	0	0	0	0	0	0	0	0	1	0	0
80	0	0	0	0	0	1	1	0	0	1	1	0	0	0	1	1	0
82	1	0	0	0	1	1	0	0	0	1	1	0	0	0	1	0	0
84	1	1	0	0	1	1	0	0	0	1	0	1	0	1	1	0	0
87	1	1	1	0	1	0	0	0	0	1	0	1	0	1	1	0	0
89	1	1	0	0	1	1	0	0	0	1	0	1	1	0	0	0	1
91	1	1	1	1	1	1	1	0	0	1	1	1	1	0	1	1	1
94	1	1	0	1	1	1	1	1	1	1	1	1	1	1	1	1	1
96	1	1	1	1	1	1	1	1	1	1	1	1	1	1	1	1	1
98	1	1	1	1	1	0	1	1	1	1	1	1	1	1	1	1	1
101	1	1	1	1	1	1	1	1	1	1	1	1	1	1	1	1	1
103	1	1	1	1	1	1	1	1	1	1	1	1	1	1	1	1	1
105	1	1	1	1	1	1	1	1	1	1	1	1	1	1	1	1	1
108	1	1	1	1	1	1	1	1	1	1	1	1	1	1	1	1	1
110	1	1	1	1	1	1	1	1	1	1	1	1	1	1	1	1	1
112	1	1	1	1	1	1	1	1	2	1	1	2	1	1	1	1	1
115	1	1	1	1	1	1	1	1	2	1	1	1	1	1	2	1	1
117	1	1	1	1	1	1	2	1	2	1	1	1	1	1	2	1	2
119	1	1	2	1	1	1	2	1	2	2	2	2	1	1	1	1	2
122	1	1	2	1	1	1	2	1	2	2	2	2	1	1	1	1	2
124	1	1	2	1	2	1	2	1	2	2	2	2	1	2	1	1	2
126	1	1	2	1	1	1	2	2	2	2	2	2	1	2	1	2	2
129	1	2	2	1	1	1	2	2	3	2	2	2	1	2	1	2	2
131	1	2	2	1	2	2	2	2	3	2	2	2	1	2	1	2	3
133	1	2	2	1	2	2	3	2	3	2	2	2	1	2	1	2	2
136	1	2	2	1	2	2	3	2	3	2	2	2	1	2	1	2	3
138	2	2	2	1	2	2	3	2	3	3	3	2	1	2	1	2	3
140	2	2	2	1	2	2	3	2	3	3	3	2	1	3	2	2	3
143	2	2	2	2	2	2	3	2	3	3	3	2	2	3	2	2	3
145	3	2	3	1	2	2	3	3	3	3	3	2	2	3	2	2	3
147	2	2	3	2	2	2	3	3	3	3	3	2	2	3	2	2	3
150	2	2	3	2	2	2	3	3	3	3	3	2	3	3	2	2	3
152	2	2	3	2	2	2	3	3	3	3	3	2	3	3	2	2	3
154	2	2	3	2	2	2	3	3	3	3	3	2	3	3	2	2	3
Panel B - ALS Score (Female)
Age (d)	Saline													BBG
59	0	0	0	0	0	0	0	0	0	0	0	0		0	0	0	0	0	0	0	0	0	0	0	0	0
61	0	0	0	0	0	0	0	0	0	0	0	0		0	0	0	0	0	0	0	0	0	0	0	0	0
63	0	0	0	0	0	0	0	0	0	0	0	0		0	0	0	0	0	0	0	0	0	0	0	0	0
66	0	0	0	0	0	0	0	0	0	0	0	0		0	0	0	0	0	0	0	0	0	0	0	0	0
68	0	0	0	0	0	0	0	0	0	0	0	0		0	0	0	0	0	0	0	0	0	0	0	0	0
70	0	0	0	0	0	0	0	0	0	0	0	0		0	0	0	0	0	0	0	0	0	0	0	0	0
73	0	0	0	0	0	0	0	0	0	0	0	0		0	0	0	0	0	0	0	0	0	0	0	0	0
75	0	0	0	0	0	0	0	0	0	0	0	0		0	0	0	0	0	0	0	0	0	1	0	0	0
77	0	0	0	0	1	0	0	1	0	0	0	0		0	0	0	0	0	0	0	1	0	0	0	1	0
80	0	0	0	0	1	1	1	0	0	0	0	0		0	0	0	0	0	0	0	1	0	0	0	0	1
82	0	0	0	0	1	1	1	0	0	0	1	0		0	0	0	1	0	0	1	0	0	1	0	0	1
84	0	0	0	0	0	1	0	0	1	0	1	1		0	0	0	1	0	0	0	0	0	1	0	1	1
87	0	0	0	1	0	1	0	0	0	0	1	1		0	0	0	1	1	0	0	0	0	1	0	1	0
89	0	0	0	1	0	1	1	0	1	1	1	1		0	0	0	1	0	0	1	0	0	1	1	1	1
91	0	1	0	1	1	0	0	0	1	1	1	1		0	0	1	1	1	0	1	0	0	1	1	1	1
94	0	0	0	1	1	0	1	1	1	1	1	1		1	1	1	1	0	0	1	1	1	1	1	1	1
96	1	1	0	1	1	0	0	0	1	1	1	1		1	1	0	1	1	1	1	1	1	1	1	1	1
98	1	1	1	1	1	0	0	1	1	1	1	1		1	1	0	1	1	0	1	1	1	1	1	1	1
101	1	1	1	1	1	1	1	1	1	1	1	1		1	1	1	1	1	0	1	1	1	1	1	1	1
103	1	1	1	1	1	1	1	1	1	1	1	1		1	1	1	1	1	1	1	1	1	1	1	1	1
105	1	1	1	1	1	0	1	1	1	1	1	1		1	1	1	1	1	1	1	1	1	1	1	1	1
108	1	1	1	1	1	1	1	1	1	2	1	1		1	1	1	1	1	1	1	1	1	1	1	1	1
110	1	1	1	1	1	1	2	1	1	1	1	1		1	1	1	1	1	1	1	1	1	1	1	1	1
112	1	1	1	1	1	1	2	1	1	1	1	1		1	1	1	1	1	1	1	1	1	1	1	1	1
115	1	1	1	1	1	1	2	1	1	1	1	1		1	1	1	1	1	1	1	1	1	1	1	1	1
117	1	1	1	1	1	1	2	1	1	1	1	1		1	1	1	1	1	1	1	1	1	1	1	1	1
119	1	1	1	1	1	1	2	1	1	1	1	1		1	1	1	1	1	1	1	1	1	1	2	1	1
122	1	1	1	1	2	1	2	1	1	1	1	1		1	1	1	1	1	1	1	1	1	1	2	1	1
124	1	1	1	1	2	2	2	1	2	1	1	1		1	1	1	1	1	1	1	1	1	1	2	2	1
126	2	1	1	1	3	1	2	1	2	1	1	1		1	1	1	1	1	2	1	1	1	1	2	2	1
129	2	1	1	1	3	2	3	2	2	1	1	2		1	2	1	1	1	2	1	1	1	1	2	1	1
131	2	1	1	2	3	2	3	2	2	2	1	2		1	1	1	1	1	2	1	1	1	1	2	2	1
133	2	2	1	2	3	2	3	2	3	2	1	2		1	1	1	1	1	2	2	2	2	1	2	2	1
136	3	1	1	1	3	2	3	2	3	2	2	3		2	2	1	1	1	2	2	2	2	1	3	3	2
138	3	2	1	2	3	2	3	2	3	2	3	3		2	3	1	2	1	3	2	2	2	1	3	3	2
140	3	2	1	2	3	3	3	2	3	2	3	3		2	3	1	1	1	3	2	2	2	1	3	3	2
143	3	2	1	2	3	3	3	2	3	2	3	3		2	3	1	1	1	3	2	2	2	2	3	3	2
145	3	2	2	2	3	3	3	2	3	2	3	3		2	3	2	2	1	3	2	3	2	2	3	3	2
147	3	2	2	2	3	3	3	2	3	2	3	3		2	3	2	2	2	3	2	3	2	2	3	3	2
150	3	2	2	2	3	3	3	2	3	2	3	3		2	3	2	2	2	3	2	4	2	3	3	3	2
152	3	2	2	2	3	3	3	2	3	2	3	3		2	3	2	3	2	3	2	4	2	3	3	3	2
Panel C - Latency to Fall (Male)
Age (d)	Saline									BBG
60	83.5	103.4	82.9	73.5	68.2	63.8	55.1	35.9	78	73.1	141.4	82.9	107.9	44.8	114.2	76.8	67
67	103.7	79.6	66.1	85.6	104.7	67.4	53.9	123.9	89.4	116.8	125	105	109.8	53.1	135	142	37.7
74	148.2	95.6	110.8	62.2	124.7	68.2	62.7	155.5	68.2	56.9	149.1	88.5	65.6	60.4	104.8	88	81.6
81	138.5	97.6	110.1	98.5	126.8	83.1	50.3	115.8	65.6	118.3	100.9	76.9	122.8	25.9	76.8	134	80.6
88	90.7	99.9	130.8	71.5	117.8	119.8	73.8	117.4	51	116.1	85.7	87.9	51.9	28.7	98.5	172.6	137
95	102.4	80.9	87.6	83.7	77.5	66.9	79.7	105.6	54.9	98.9	91.3	62.4	71.2	51.2	105.8	138.6	151.5
102	118	123.9	56.1	82.8	71.4	82.5	47.3	113.2		82.2	63.7	71.1	88.9	46.3	104.1	102.3	87.2
109	86	63.4	69.3	47.7	72	89.8	69.1	135.9	23.1	72.6	72.1	41.2	103.2	25	60.9	136.4	89.3
116	91.2	32.7	74.7	44.3	79.2	84.8	39.1	90	5	25.4	31	17.5	53.4	19.7	79.3	132.3	39
123	19	74.4	38.8	56.6	31.6	42.6	13.9	68.7	5	7.2	5	5	36.1	12.5	66.8	83.3	16.7
130	43.8	38.3	5	93.9	26	20.1	5	68.4	5	5	5	5	87.5	5	29.1	34.3	5
137	71.6	5	5	54.4	5	5	5	31.2	5	5	5	5	10.8	5	54.5	5	5
144	11	5	5	65.5	5	5	5	5	5	5	5	5	20.6	5	25.8	5	5
151	5	5	5	22.4	5	5	5	5	5	5	5	5	5	5	14.6	5	5
Panel C - Latency to Fall (Female)
Age (d)	Saline													BBG
60	103	79.7	138.2	85.4	76.2	62.8	52.5	65.9	78	79.1	87.3	111.7		131	102.3	109.9	74.3	128.8	56	26.1	87.2	81.1	171.1	104.3	133.8	119.1
67	89.4	69.4	150.6	118.1	113.4	53.4	83.3	89.1	72.3	143.4	77.9	141.8		128.7	106	122.6	48.1	113.4	65.4	118.5	115.7	87.5	141.6	94.4	96.3	66.3
74	126.5	76.5	113.2	143.7	130.9	95.8	105	171.1	103.8	73	106.8	104.5		118	127.7	132.6	69.4	80.1	124.5	95	106.4	85.2	151.4	109.8	127.5	104.5
81	116.8	69.3	71.6	94.3	166.8	73.2	86.9	146.3	63.5	70.5	110.3	90.6		108.1	118.5	106.3	84.9	80.8	126.1	103.6	134.7	68.1	164	65.7	117.8	115.3
88	89.4	69.3	43.6	105.4	81	45.3	66.7	83.6	95.2	137.8	109	88.6		86.8	157	97.8	62.4	102.1	101.2	74.2	63.5	52.6	140.3	76.6	116.9	68.3
95	80.5	79.1	107.2	98.9	126.9	53.4	98.5	73.3	86.8	91.1	114.7	74.8		76.4	158.9	109.7	114.8	103.2	108.1	78.8	110.7	32.2	120.4	55	126.5	82.9
102	45.8	81.1	20	76.5	143.4	59	91.9	122.7	128.5	104.7	106.5	119.3		70	144.8	52.9	73.8	79.5	97.7	99.1	134.9	76.7	103.1	68.2	66.4	21.7
109	87.7	87.4	64.3	110.4	137.6	48.5	90.2	121	98.6	61.5	121.2	77.5		23.7	66.4	46.5	25.6	19.6	113.5	59.4	53.8	63.3	118.2	42.1	54.8	22
116	92.1	52.8	84.3	34	63.9	30.5	46.4	84.3	31.3	63.5	80	48.2		62.5	103.2	54.9	64	63.3	84.1	52.9	89.4	77.9	88.5	5	27.9	5
123	30.2	60.2	92.9	25.8	48.9	33.8	43.6	29	5	65.1	69.9	22.4		60.5	95	36.9	53.7	46.1	66.2	38.5	86.2	52.9	94.4	5	34.7	5
130	11	24.2	51.2	17.9	5	28.7	5	61.6	5	65.1	16	5		39.3	36.3	47.2	46.3	27.9	22.2	25.5	81.5	45	47.4	5	6.7	5
137	5	24.5	41.8	6.7	5	5	5	12.8	5	35.7	16	5		5	5	9.7	37.4	70.5	5	5	55.9	22.5	31	5	6.7	5
144	5	24.5	5	5	5	5	5	12.8	5	35.7	16	5		5	5	5	33.7	47.2	5	5	9.6	5	5	5	6.7	5
151	5	24.5	5	5	5	5	5	12.8	5	35.7	16	5		5	5	5	5	5	5	5	5	5	5	5	6.7	5
Panel D - Survival (Male)
Age (Days)	Saline	BBG
151	1
144	1
141	1
142	1
154	1
139	1
147	1
131	1
138	1
140		1
142		1
132		1
150		1
146		1
150		1
140		1
138		1
Panel D - Survival (Female)
Age (days)	Saline	BBG
142	1
142	1
147	1
145	1
130	1
140	1
134	1
141	1
132	1
146	1
138	1
136	1
146		1
139		1
147		1
153		1
138		1
137		1
150		1
145		1
152		1
137		1
139		1
143		1
154		1

## Sheet: Figure 3
Panel A - Motor Neuron Count/Anterior Horn
Saline	BBG
21	20
16	19
18	17
21	20
20	20
20	21
Panel B - Microglial Staining (%Area)
Saline	BBG
3	4
2.6	2.9
2.3	1.7
2.8	2.4
2.4	1.9
2.5	2.2

## Sheet: Figure 4
Panel A - Relative Soluble SOD1				Panel C - Relative Insoluble SOD1
Saline	BBG			Saline	BBG
1	0.749948			0.582532	0.519932
0.802826	0.903698			0.619591	0.542568
0.962913	0.943486			0.558594	0.4374
0.641907	0.636921			0.820261	0.751544
1.18148	1.26451			0.727876	0.578665
1.23386	1.15366			0.748685	0.712554
0.998044	1.00739			0.654013	0.576492
Panel B - Relative Soluble P2X7				Panel D - Relative Insoluble P2X7
Saline	BBG			Saline	BBG
1	0.920809			0.468949	0.548567
1.0306	0.876783			0.593153	0.615446
0.981864	0.763672			0.56449	0.438694
1.02741	1.12252			0.732296	0.715953
1.50416	1.5534			0.668482	0.505837
1.42626	1.79054			0.548638	0.619455
1.63939	1.91671			0.614227	0.649013
Panel B - Relative Soluble P2X7A				Panel D - Relative Insoluble P2X7A
Saline	BBG			Saline	BBG
1	0.838505			0.0812252	0.124107
0.995358	0.782311			0.364228	0.219474
1.09113	0.801612			0.120817	0.0982416
1.16369	1.2387			0.218466	0.119124
1.15884	1.2452			0.111469	0.0679052
1.04892	0.903743			0.0553907	0.262504
0.911269	1.19806			0.19792	0.120228

## Sheet: Figure 5
MCP-1
Saline	BBG
72.1469	92.4236
81.0397	116.769
60.024	58.6858
52.9141	94.2822
38.503	66.0959
68.5365	84.8935

## Sheet: Figure 6
Panel A - B Cells			Panel E - Treg Cells
Saline	BBG		Saline	BBG
49	47.9		1.4	1
57.1	56.4		1.7	1.5
54.9	57.8		1.1	1.2
57.8	46.5		1.6	1.2
55.7	57.4		1.9	1.3
55.7	50.2		1.5	1.8
Panel B - T Cells			Panel F - DCs
Saline	BBG		Saline	BBG
37.3	26.8		2.88	3.47
32.9	33.2		1.32	3.51
32.5	29.3		1.84	2.38
32.3	37.5		3.94	2.51
31.7	30		4.48	3.23
33.2	37		3.29	2.57
Panel C - CD8+ T Cells			Panel G - MOs
Saline	BBG		Saline	BBG
14.1	8.3		2.3	5.5
13.4	11.9		2.2	3.7
12.8	11.1		3.4	2.7
11	16.1		3.7	4.3
11.6	10.8		3.6	3.8
12.4	13.7		2.8	2.9
Panel D - CD4+ T Cells			Panel H - PMNs
Saline	BBG		Saline	BBG
21.1	18.3		1.7	5.4
18	20.3		1.4	1.9
19.7	17.9		1.5	2.7
18.8	21.5		0.8	4.7
18	17.6		1.8	1.1
19.1	22.8		1.9	1.7

## Sheet: Figure 7
Panel A - Relative P2X7 Expression (Spleen)
Saline	BBG
61.4	50.4
29	73.1
69.1	0
20.2	4.3
26.6	16.7
25	45
Panel B - Relative P2X7 Expression (Liver)
Saline	BBG
4.6	2.9
8.5	3.1
3.3	1.7
3.2	6
3.7	4.3
2.6	8.5

## Sheet: Figure 8
Panel A - Relative Soluble SOD1
	WT					SOD1
30	1	2.22289	0.883838			5.64962	9.02232	5.38488	5.98454	5.21549
60	0.386364	2.34821	1.97595	1.12307		7.93939	9.74777	8.7457	5.56254
90	0.784091	3.16964	3.5			10.087	7.89691	8.05387	7.0101	5.89891
120	1.42424	1.44489	2.00257	0.658481		7.07388	6.3771	5.51742	5.34723
Panel B - Relative Insoluble SOD1
	WT					SOD1
30	0.0605263	0.165425	0.0495681			3.87895	6.76006	2.82024	4.5	3.77602
60	0.0824561	0.33234	0.176817	0.00329083		4.76491	11.7839	3.39195	4.49321
90	0.0421053	0.122206	0.115914			4.46667	13.0805	4.48428	3.93274	3.80872
120	0.0394737	0.254844	0.0697446	0.0765117		7.60358	4.46857	3.4274	5.15612
Panel C - Relative Soluble P2X7
	WT					SOD1
30	1	1.32218	2.12192			1.50265	1.4821	1.52193	1.42384	2.2045
60	1.19936	0.873152	1.26435	0.712328		1.17215	1.25097	1.19777	0.68141
90	0.945564	1.21362	0.999601			0.989883	1.00319	1.86562	1.94393	0.950591
120	1.46995	0.500054	0.72449	0.953276		1.04704	1.61007	0.684666	0.937164
Panel C - Relative Soluble P2X7A
	WT					SOD1
30	1	0.848451	1.19258			0.860132	0.901549	0.923256	0.788372	1.40244
60	0.614537	0.483407	0.613954	0.775241		0.653084	0.610619	0.659302	0.756861
90	0.745595	0.806416	0.596512			0.589602	0.740698	1.05984	1.2166	1.11111
120	0.927096	0.952941	0.811765	0.820325		0.863464	0.966013	0.768071	1.13526
Panel D - Relative Insoluble P2X7
	WT					SOD1
30	0.416135	0.514007	0.712286			0.577979	0.587794	1.0622	0.568017	0.607316
60	0.80358	0.654827	0.882974	0.616511		0.898725	0.936218	0.746608	0.630004
90	0.709416	0.655828	0.669149			0.804561	0.638319	0.800086	0.935716	0.68067
120	0.734183	0.611806	1.5674	0.639743		0.545523	1.47709	0.565754	0.615478
Panel D - Relative Insoluble P2X7A
	WT					SOD1
30	0.0561224	0.0699136	0.0639609			0.112974	0.106049	0.0875576	0.130062	0.175234
60	0.111516	0.182247	0.161283	0.10514		0.272595	0.138256	0.112903	0.196395
90	0.187318	0.221524	0.108256			0.189504	0.119403	0.319804	0.40553	0.247059
120	0.159621	0.113735	0.165899	0.216319		0.244305	0.135945	0.0921695	0.259393

## Sheet: Weight
Age (d)	Female Saline													Female BBG													Male Saline													Male BBG
59	16.25	17.51	17.2	16.82	16.7	17.01	18.8	18.19	17.85	17.25	17.27	15.67		17.7	17.41	18.56	15.87	17.31	17.99	17.8	16.01	16.7	16.74	18.58	17.47	17.95	22.6	23.07	22.7	23.03	19.74	21.89	21.6	21.64	23.19					21.32	20.83	22.04	21.4	21.26	21.07	21.45	21.88
61	16.51	18.33	17.69	16.45	16.68	17.16	18.37	17.43	17.49	17.28	16.97	15.85		17.81	17.76	18.65	15.65	17.61	17.9	17.72	15.91	16.76	16.91	18.29	17.4	17.81	22.35	22.12	22.77	22.61	19.74	21.56	21.7	22.05	23.4					20.59	20.62	22.05	20.67	21.74	21.58	21.05	21.35
63	16.22	18.17	17.18	16.22	16.58	16.98	17.98	17.59	17.47	16.81	16.86	15.69		17.91	17.52	19.43	15.14	17.38	17.77	18.47	16.42	16.91	17.15	18.23	17.62	18.11	21.79	21.86	22.79	23	19.78	21.78	21.76	22.08	23.22					20.36	20.68	22.3	21.26	21.78	22.04	21.51	21.86
66	15.93	17.79	16.82	16.51	17.26	16.61	18.28	17.5	17.69	17.13	17.24	15.62		17.72	17.65	18.88	15.28	17.35	17.49	18.36	16.31	16.81	17.09	18.43	17.91	18.32	22.04	21.7	22.49	22.63	20	21.56	21.81	21.16	23.15					20.48	20.44	22.29	20.62	21.52	21.27	20.88	21.78
68	16.01	17.66	16.92	16.77	16.73	16.85	18.37	17.48	17.97	16.94	16.8	15.51		17.44	17.62	17.71	15.46	17.75	17.58	18.66	16.12	16.69	16.44	18.08	17.24	17.83	21.93	22.22	22.63	22.37	20	21.3	21.75	21.2	23.18					20.53	20.42	22.09	20.21	21.16	20.99	20.51	21.48
70	16.19	17.31	16.51	16.47	16.46	16.73	18.07	17.1	17.33	16.83	16.84	15.68		17.48	17.56	17.94	15.68	17.36	17.6	18.47	15.89	16.91	16.21	17.88	16.96	17.71	22.2	22.07	22.72	21.84	19.98	20.98	21.77	21.04	23.13					20.54	20.32	22.04	19.83	21.37	21.35	20.63	21.62
73	16.55	17.89	17.08	16.16	16.23	16.78	18.28	17.09	17.64	16.95	16.77	15.43		18.03	17.68	18.98	15.33	17.43	17.75	18.37	16.06	17.1	16.56	17.87	17.31	18.05	21.68	21.77	22.81	21.82	19.85	21.28	21.92	21.44	23.06					20.51	20.55	21.69	19.89	21.37	21.08	20.39	21.3
75	16.43	17.56	17.16	16.25	16.91	16.89	18.88	17.5	17.36	16.92	16.66	15.14		17.99	17.65	18.57	15.43	17.21	17.81	18.36	16.25	16.8	16.08	17.75	17.27	18.18	21.85	21.83	23.04	22.01	19.46	20.96	21.83	20.92	22.93					20.62	21.14	21.59	20.32	21.54	21.07	20.46	21.64
77	16.36	17.46	16.94	16.13	16.37	17.08	18.06	16.92	17.85	16.99	16.76	15.5		17.82	17.43	18.51	15.28	17.52	18.2	18.43	15.8	16.79	16.01	17.7	16.79	18.09	22.11	21.83	22.59	22.23	19.75	20.84	21.86	20.61	22.95					20.29	20.79	21.76	20.31	22.02	21.39	20.55	21.94
80	16.51	17.9	16.85	16.02	16.38	17.21	18.12	16.99	17.75	16.99	16.55	15.58		17.68	17.75	18.23	15.28	17.73	18.18	18.56	15.97	16.79	16.77	18.05	17.33	18.49	22.05	21.43	22.49	22.29	19.66	21.1	21.8	20.62	22.39					20.35	20.58	21.88	20.26	21.56	21.34	20.44	22
82	16.54	17.65	16.99	16.45	16.44	16.83	17.72	17.23	17.93	17.5	16.77	15.68		17.85	17.48	18.79	15.57	17.83	18.15	18.43	16.43	16.93	16.73	18.25	17.51	18.19	22.08	21.8	22.39	22.5	19.79	21.32	21.69	20.79	22.44					20.6	20.83	22.11	20.06	21.81	21.13	20.51	21.52
84	16.62	17.78	16.67	16.07	16.6	16.73	17.85	17	17.39	16.87	16.54	15.93		17.84	17.59	19.01	15.65	17.92	18.37	18.16	15.71	16.67	16.52	17.76	17.24	18.27	22.11	21.84	22.26	21.88	19.72	20.93	22.07	20.65	22.55					20.44	20.91	22.08	20.14	21.84	20.81	19.83	21.92
87	16.43	17.61	17.16	16.34	16.32	17.03	17.76	16.93	17.67	17.31	16.74	15.74		17.99	17.91	19.02	15.89	18.26	17.69	17.82	15.65	16.79	16.96	18.36	17.33	18.46	22.08	21.66	22.75	21.71	20.3	21.4	22.15	20.49	22.7					20.42	21.3	21.84	19.63	22.44	20.91	20.7	21.38
89	16.41	17.7	17.35	16.3	16.38	16.64	18.07	17.03	17.44	17.15	17.07	16.24		17.93	17.99	18.85	16.64	17.97	17.7	18.3	16.15	16.86	17.07	17.99	17.37	18.78	22.31	21.62	22.64	22.09	20.33	21.34	22.19	20.62	22.78					20.96	21.28	21.62	20.31	21.79	21.06	20	21.57
91	15.8	18.11	16.96	16.29	16.31	16.89	17.8	17.2	17.72	17.29	16.91	16.14		18.12	18.2	19.22	16.47	18	18.74	18.52	16.06	16.97	16.95	18.18	17.62	18.96	22.52	21.79	22.91	21.9	20.58	21.51	22.12	21.01	22.92					21.13	21.33	21.94	20.6	21.73	21.22	20.26	21.9
94	16.46	17.77	17.11	16.46	16.67	17.25	18.16	17.34	17.52	17.39	17.17	16.23		18.06	17.82	19.98	16.54	18.41	18.7	18.4	15.9	16.92	17.19	17.93	17.58	19.03	22.51	21.62	22.91	22.17	20.53	21.62	22.34	20.94	22.86					20.69	21.82	21.69	20.44	21.75	21.12	20.47	21.76
96	16.24	18.03	17.71	16.43	16.69	16.96	17.67	17.28	17.81	17.52	17.47	16.21		17.77	18.26	19.44	16.43	18.03	18.64	18.35	16.11	17	17.46	18.11	17.99	18.97	22.94	21.68	23.27	21.84	20.45	21.61	22.26	21.01	23.07					21.22	21.84	21.93	20.31	22.07	21.27	20.4	22.26
98	16.17	18.38	17.56	16.33	16.72	17.06	18.05	17.04	17.68	17.16	17.44	16.36		18.08	17.82	19.29	16.55	18.39	18.08	18.14	16.08	17.21	17.26	18.35	17.73	18.7	23.16	22.22	22.53	22.2	20.23	21.12	22.13	21.11	22.98					20.98	21.1	21.72	20.51	22.2	21.29	20.75	22.18
101	16.13	17.72	17.47	16.64	16.68	16.9	17.94	17.31	17.77	17.7	17.33	16.25		18.08	18.13	19.82	16.63	18.09	18.04	18.47	16.26	17.08	17.49	18.06	17.74	18.83	23.38	21.79	23.42	22.1	20.55	21.44	22.17	21.12	22.24					20.95	21.83	21.69	20.65	22.19	21.53	20.56	22.39
103	16.15	17.98	17.71	16.51	17.28	17.07	18.05	17.05	17.72	17.36	17.51	16.23		17.61	17.65	19.39	16.71	18.52	18.02	18.48	16.67	17.41	17.35	18.14	17.58	18.94	23.55	22.45	22.81	22.32	20.34	21.34	22.09	21.47	22.67					21.46	21.97	21.47	20.71	22.39	21.58	20.67	22.02
105	16.44	18	18.03	16.52	16.62	17.16	18.08	17.56	17.93	17.78	17.7	16.19		17.62	17.86	19.02	16.69	18	18.67	18.45	16.45	17.51	17.56	17.99	17.65	19.04	23.42	22.19	22.77	21.99	20.55	21.45	22.31	20.82	22.75					21.36	22.19	21.58	20.94	22.59	21.48	21.12	22.4
108	16.15	18	17.12	16.39	16.49	17.45	17.94	17.34	17.8	17.24	18.11	16.36		17.49	17.59	18.79	16.62	18.16	18.6	18.59	16.64	17.31	17.81	18.3	17.43	19.04	23.21	22.13	22.92	22.34	20.33	21.41	22.09	21.58	22.61					21.36	22.11	21.3	21.24	22.48	21.62	20.71	22.58
110	16.14	17.76	17.39	17.07	16.58	17.5	17.65	17.17	17.5	17.29	18.2	16.46		17.37	17.59	18.01	16.98	18.18	18.29	18.43	16.57	17.26	17.71	18.03	17.45	19.09	23.22	22.07	23.3	22.27	20.54	21.18	22.28	21.67	22.7					21.17	22.3	21.04	21	22.72	22	20.72	22.82
112	16.49	17.41	17.26	16.8	16.56	16.89	17.6	17.19	17.89	17.64	18.36	16.66		17.26	17.86	18.34	17.26	18.63	18.27	18.41	16.21	17.39	17.26	18.2	17.67	19.47	23.58	21.83	23.34	22.14	20.94	21.33	21.98	21.63	22.9					21.07	21.88	21.2	20.53	22.7	21.96	20.83	22.72
115	16.4	17.78	17.68	16.76	16.39	17.37	17.48	17.17	17.51	17.1	18	16.82		17.67	17.8	18.81	16.89	18.45	17.44	18.21	16.23	17.08	17.33	18.33	17.41	19.05	23.07	21.86	23.07	22.32	20.69	20.96	22.09	21.18	22.5					20.89	22.2	21.29	20.81	22.51	22.03	20.61	22.02
117	16.17	17.66	17.57	16.31	16.56	16.89	17.26	17.01	17.08	17.15	17.86	16.01		17.65	18.01	19.13	16.83	18.38	17.73	18.32	16.31	16.96	17.25	17.78	17.56	19.11	23.11	21.62	23.12	21.95	20.74	20.92	21.56	21.49	22.49					20.95	22.31	20.7	20.88	22.23	22.17	20.74	21.82
119	15.8	17.55	17.38	16.92	16.11	16.97	17.14	16.72	16.53	16.9	17.65	16.35		17.62	17.79	19.03	16.52	18.25	17.54	18.19	15.94	16.49	17.42	17.88	17.34	19.36	22.69	21.43	22.86	22.05	20.29	20.69	21.26	21.26	22.03					20.74	22.11	21.06	20.46	22.06	22.18	20.59	21.44
122	16.47	17.36	17.45	16.48	15.71	16.37	16.74	16.79	16.67	17.38	18.14	16.24		17.73	17.48	18.84	16.49	18.19	17.98	18.22	15.94	16.89	16.7	18.06	16.93	19.17	22.7	21.33	22.73	22.35	20.31	21.29	21.35	20.89	21.66					20.89	21.36	20.56	21.14	21.81	22.05	20.19	21.38
124	15.76	17.35	17.52	16.23	15.64	16.57	16.79	16.64	16.4	17.15	18.11	15.95		16.98	17.13	18.56	16.84	17.68	17.92	17.73	16.07	16.63	16.66	17.82	16.67	19.19	22.28	20.67	22.45	22.47	20.13	21.14	21.07	20.66	21.8					20.48	21.63	20.25	21.03	21.25	21.72	19.86	21.4
126	15.7	17.12	17.11	16.17	15.28	16.33	16.42	16.52	16.05	17.17	17.8	16.1		16.98	16.93	18.45	16.48	17.82	17.31	17.55	15.81	16.64	16.82	18.03	16.56	19.12	22.65	20.76	22.42	21.89	20.27	20.73	20.22	20.52	21.76					20.27	21.4	19.69	20.27	20.87	22	19.82	20.81
129	15.46	17.18	17.24	16.05	14.22	16.21	16.37	16.43	15.37	16.37	17.56	15.57		17.11	16.57	18.14	16.43	17.27	17.1	16.91	16.06	16.02	16.26	17.68	16.32	19.02	22.37	20.58	22.44	21.9	19.55	20.36	19.84	20.56	21.15					20.18	20.75	19.31	20.34	20.71	21.49	19.86	20.19
131	15.26	16.44	17.11	15.66	14.22	16.08	15.91	15.77	14.96	16.22	16.78	15.43		16.93	16.55	17.34	16.32	17.71	16.81	16.75	15.75	16.03	16.18	16.92	15.77	19.22	22.05	19.89	21.45	22.14	19.57	19.92	19.81	20.47	20.47					19.48	20.32	18.55	21.2	20.5	21.11	19.02	20.5
133	15.47	16.21	16.7	15.59	14.22	15.51	14.96	15.48	14.66	16.5	16.76	15.24		16.42	16.07	16.84	16.16	16.91	16.48	16.36	15.57	16.06	16.44	16.74	16.07	18.64	21.86	19.54	21.65	21.49	19.88	20.09	18.85	20.41	20.47					19.16	20.61	18.55	19.93	19.75	21.13	18.75	19.73
136	15	15.95	16.6	15.58	14.22	15.31	14.96	15.4	14.66	16.09	15.71	13.88		16.05	16.26	17.63	16.29	17.24	15.48	15.87	15.22	15.84	15.92	15.34	15.04	18.18	21.38	19.31	21.28	21.75	19.38	19.17	18.46	20.09	20.47					18.71	19.9	18.55	19.95	19.8	20.85	18.22	19.57
138	14.56	15.75	16.25	15.3	14.22	15.25	14.96	15.34	14.66	15.65	15.06	13.88		15.82	15.28	16.72	15.79	16.7	15.14	15.27	14.83	15.57	15.87	15.34	14.73	18.2	20.75	19.31	20.35	21.12	18.96	19.22	18.51	19.39	20.47					18.15	18.31	18.55	19.61	19.13	20.36	18.22	18.96
140	14.63	15.43	16	15.12	14.22	14.34	14.96	15.01	14.66	15.61	15.06	13.88		15.38	14.97	16.22	15.77	16.67	15.14	15.27	14.84	15.01	15.97	15.34	14.73	17.74	20.87	19.31	20.31	20.96	19.02	18.5	18.51	19.02	20.47					18.15	19.54	18.55	19.13	18.84	19.83	18.22	18.96
143	13.27	15.15	15.22	15.17	14.22	14.34	14.96	15.01	14.66	15.24	15.06	13.88		15.22	14.97	16.04	15.77	16.4	15.14	15.27	14.51	14.9	15.48	15.34	14.73	16.61	20.81	19.31	19.57	20.85	19.02	18.5	18.51	19.12	20.47					18.15	18.53	18.55	18.51	18.43	19.92	18.22	18.96
145	13.27	15.15	15.14	15.17	14.22	14.34	14.96	15.01	14.66	14.4	15.06	13.88		14.98	14.97	15.75	15.26	16.09	15.14	15.27	14.63	14.9	14.71	15.34	14.73	16.61	20.57	19.31	19.09	20.57	19.02	18.5	18.51	18.79	20.47					18.15	18.53	18.55	19.15	17.51	19.06	18.22	18.96
147	13.27	15.15	14.95	15.17	14.22	14.34	14.96	15.01	14.66	14.4	15.06	13.88		14.98	14.97	15.82	14.92	16.01	15.14	15.27	14.22	14.9	14.85	15.34	14.73	16.61	19.31	19.31	19.09	19.96	19.02	18.5	18.51	18.79	20.47					18.15	18.53	18.55	18.58	17.51	18.73	18.22	18.96
150	13.27	15.15	14.95	15.17	14.22	14.34	14.96	15.01	14.66	14.4	15.06	13.88		14.98	14.97	15.82	13.98	15.21	15.14	15.27	14.01	14.9	14.45	15.34	14.73	16.61	19.29	19.31	19.09	20.1	19.02	18.5	18.51	18.79	20.47					18.15	18.53	18.55	18.66	17.51	17.87	18.22	18.96
152	13.27	15.15	14.95	15.17	14.22	14.34	14.96	15.01	14.66	14.4	15.06	13.88		14.98	14.97	15.82	13.4	14.9	15.14	15.27	14.01	14.9	14.45	15.34	14.73	16.61	19.29	19.31	19.09	20.4	19.02	18.5	18.51	18.79	20.47					18.15	18.53	18.55	18.66	17.51	17.87	18.22	18.96
154	13.27	15.15	14.95	15.17	14.22	14.34	14.96	15.01	14.66	14.4	15.06	13.88		14.98	14.97	15.82	13.4	14.9	15.14	15.27	14.01	14.9	14.45	15.34	14.73	16.61	19.29	19.31	19.09	19.14	19.02	18.5	18.51	18.79	20.47					18.15	18.53	18.55	18.66	17.51	17.87	18.22	18.96

## Sheet: all
	XLSTAT 2014.1.03 - Two-sample t-test and z-test - on 20/08/2014 at 7:31:29 PM
	Data: Workbook = Weight.xlsx / Sheet = Percentage Loss / Range = 'Percentage Loss'!$B:$B / 42 rows and 1 column
	Sample identifiers: Workbook = Weight.xlsx / Sheet = Percentage Loss / Range = 'Percentage Loss'!$A:$A / 42 rows and 1 column
	Hypothesized difference (D): 0
	Significance level (%): 5
	Population variances for the t-test: Assume equality
	Summary statistics:
	Variable	Observations	Obs. with missing data	Obs. without missing data	Minimum	Maximum	Mean	Std. deviation
	Average | Saline	21	0	21	91.8617	100.841	95.9217	2.00549
	Average | BBG	21	0	21	93.948	102.522	97.5996	2.21914
	t-test for two independent samples / Two-tailed test:
	95% confidence interval on the difference between the means:
	-2.99706	-0.358717
	Difference	-1.67789
	t (Observed value)	-2.57066
	|t| (Critical value)	2.02108
	DF	40
	p-value (Two-tailed)	0.0139776
	alpha	0.05
	Test interpretation:
	H0: The difference between the means is equal to 0.
	Ha: The difference between the means is different from 0.
	As the computed p-value is lower than the significance level alpha=0.05, one should reject the null hypothesis H0, and accept the alternative hypothesis Ha.
	The risk to reject the null hypothesis H0 while it is true is lower than 1.40%.

[truncated: 5 more sheets: Percentage Loss, Male, Percentage Loss - Male, Female, Percentage Loss - Female]
